# Supplementary material for: Leveraging a graft collection to develop metabolome-based trait prediction for the selection of tomato rootstocks with enhanced salt tolerance
Source: Hortic Res. 2022 Mar 14;9:uhac061. doi: 10.1093/hr/uhac061 (PMC9071376; doi:10.1093/hr/uhac061)
Supplement: Web_Material_uhac061 [file web_material_uhac061.zip]

Archive with 14 entries (14 files):
- Fig. S1.tif
- Fig. S10.tif
- Fig. S11.tif
- Fig. S2.tif
- Fig. S3.tif
- Fig. S4.tif
- Fig. S5.tif
- Fig. S6.tif
- Fig. S7.tif
- Fig. S8.tif
- Fig. S9.tif
- supplementary reference.docx
- Supplementary Table 1-3.xlsx
- Supplementary Table 4.xlsx
