# Supplementary material for: Leveraging a graft collection to develop metabolome-based trait prediction for the selection of tomato rootstocks with enhanced salt tolerance
Source: Hortic Res. 2022 Mar 14;9:uhac061. doi: 10.1093/hr/uhac061 (PMC9071376; doi:10.1093/hr/uhac061)
Supplement: Web_Material_uhac061 [file web_material_uhac061.zip › Supplementary Table 1-3.xlsx]

## Sheet: Table S1
Table S1 The imformation of tomato accession
Code in this study	Group	Name	Categories_Paper	Categories	Botanical variety	TGRC*	PI CGN#	EA #
2	Wild			Wild race	S. chmielewskii	LA2663		TR00007
3	Wild			Wild race	S. habrochaites	LA0407	PI 251304	EA0558
4	Wild			Wild race	S. habrochaites	LA1777		EA00703
5	Wild			Wild race	S. habrochaites		PI247087
6	Wild			Wild race	S. huaylasense	LA1365	PI 365953	TR00011
7	Wild			Wild race	S. huaylasense	LA1983		TR00010
8	Wild			Wild race	S. peruvianum		PI128657
9	Wild			Wild race	S. peruvianum		PI 270435
10	Wild			Wild race	S. peruvianum		PI126935
12	Wild			Wild race	S. peruvianum		PI126935
13	Wild			Wild race	S. peruvianum
14	Wild			Wild race	S. peruvianum		PI128650
16	Wild	LA118		Wild race	S. corneliomuelleri			EA03384/T1248
17	Wild	LA118		Wild race	S. corneliomuelleri			EA03384/T1248
18	Wild	S. neorickii		Wild race	S. neorickii	LA2133
19	SP	Chota to EI Angel	Wild species	Wild race	S. pimpinellifolium	LA1547
20	SP		Wild species	Wild race	S. pimpinellifolium	LA2093
21	SP		Wild species	Wild race	S. pimpinellifolium	LA1246	PI365912
22	SP	Culebras	Wild species	Wild race	S. pimpinellifolium	LA0373
23	SP		Wild species	Wild race	S. pimpinellifolium	LA1579
24	SP		Wild species	Wild race	S. pimpinellifolium	LA1589	PI407545	EA01467
25	SP	Viru to Galumga	Wild species	Wild race	S. pimpinellifolium	LA1589	PI407545	EA01467
26	SP	Pisiquillo	Wild species	Wild race	S. pimpinellifolium	LA1269	PI365957
27	SP	EI Pinon, Asia	Wild species	Wild race	S. pimpinellifolium	LA1521
28	SP		Wild species	Wild race	S. pimpinellifolium	LA0417		EA00565
29	SP		Wild species	Wild race	S. pimpinellifolium	LA0417		EA00565
30	SP	Punto Cuatro	Wild species	Wild race	S. pimpinellifolium	LA1582	PI407539
31	SP	Trujillo	Wild species	Wild race	S. pimpinellifolium	LA0722
32	SP	Santa Rosa	Wild species	Wild race	S. pimpinellifolium	LA1245	PI365911
33	SP	Pichilingue	Wild species	Wild race	S. pimpinellifolium	LA0411	PI251319
34	SP	Tumbes south	Wild species	Wild race	S. pimpinellifolium	LA1617
35	SP	Balsa Huaico	Wild species	Wild race	S. pimpinellifolium	LA2181
36	SP	Jayanca to La Vina	Wild species	Wild race	S. pimpinellifolium	LA1584	PI407541
37	SP	Corral Quemado	Wild species	Wild race	S. pimpinellifolium	LA2183
38	SP	Santa Marta	Wild species	Wild race	S. pimpinellifolium	LA1578
39	SP	Hacienda Buenos Aires	Wild species	Wild race	S. pimpinellifolium	LA0400
40	SP	Santo Tome	Wild species	Wild race	S. pimpinellifolium	LA1478
41	SP		Wild species	Wild race	S. pimpinellifolium	LA0480
42	SP		Wild species	Wild race	S. pimpinellifolium	LA1242
43	SP		Wild species	Wild race	S. pimpinellifolium	LA1341	PI379020
44	SP		Wild species	Wild race	S. pimpinellifolium	LA1847
45	SP		Wild species	Wild race	S. pimpinellifolium	LA1933
46	SP		Wild species	Wild race	S. pimpinellifolium	LA2147
47	SP		Wild species	Wild race	S. pimpinellifolium	LA2173
48	SP		Wild species	Wild race	S. pimpinellifolium	LA2184
49	SP		Wild species	Wild race	S. pimpinellifolium	LA2187
50	SP		Wild species	Wild race	S. pimpinellifolium	LA2425
51	SP	SAL1871	Wild species	Wild race	S. pimpinellifolium	LA1591	PI407547
52	SP	SAL1875	Wild species	Wild race	S. pimpinellifolium	LA1595	PI407551
53	SP	SAL1858	Wild species	Wild race	S. pimpinellifolium	LA1578
54	SP		Wild species	Wild race	S. pimpinellifolium	LA2656	PI503524
55	SP		Wild species	Wild race	S. pimpinellifolium	LA2857
59	SLC	Muna	Wild species	Cherry tomato	S. lycopersicum var cerasiforme	LA1623
61	SLC	Veracruz	Latin American cultivar	Cherry tomato	S. lycopersicum var cerasiforme	LA1218
87	SLL	Gardeners delight		Commercial line	S. lycopersicum		PI406760	EA06086
91	SLL	Abraham Lincoln Original		Commercial line	S. lycopersicum
95	SLL	Ailsa Craig	Vintage Fresh Market	Commercial line	S. lycopersicum	LA2838A
98	SLL	Amana Orange		Commercial line	S. lycopersicum
99	SLL	Amish Salad		Commercial line	S. lycopersicum
100	SLL	Andrew Rahart's Jumbo Red		Commercial line	S. lycopersicum
101	SLL	Anna Russian		Commercial line	S. lycopersicum
102	SLL	Arkansas Traveler		Commercial line	S. lycopersicum
103	SLL	Aunt Ruby's German Green		Commercial line	S. lycopersicum
104	SLL	Azoychka Russian		Commercial line	S. lycopersicum
106	SLL	Belmonte	Processing tomato	Commercial line	S. lycopersicum			EA00892
109	SLL	Black		Commercial line	S. lycopersicum
110	SLL	Black Cherry		Commercial line	S. lycopersicum	LA4451		EA00027
112	SLL	Black Prince		Commercial line	S. lycopersicum
113	SLL	Black Sea Man		Commercial line	S. lycopersicum
114	SLL	Bloody Butcher		Commercial line	S. lycopersicum
116	SLL	Box Car Willie		Commercial line	S. lycopersicum
117	SLL	Brandywine		Commercial line	S. lycopersicum
119	SLL	Black Brandywine		Commercial line	S. lycopersicum
120	SLL	Yellow Brandywine		Commercial line	S. lycopersicum
122	SLC	Brown Berry		Commercial line	S. lycopersicum var cerasiforme
123	SLL	Burbank		Commercial line	S. lycopersicum
125	SLL	Caro Rich		Commercial line	S. lycopersicum
135	SLL	Costoluto Genovese		Commercial line	S. lycopersicum
137	SLL	Crimson Sprinter		Commercial line	S. lycopersicum
138	SLL	Cuor di bue	Landrace	Commercial line	S. lycopersicum
139	SLL	Cuor di bue di Albenga	Landrace	Commercial line	S. lycopersicum
148	SLL	Double Rich		Commercial line	S. lycopersicum
149	SLL	Druzba		Commercial line	S. lycopersicum
152	SLL	Edkawi	Vintage Fresh Market	Commercial line	S. lycopersicum	LA2711
155	SLL	Garden Peach		Commercial line	S. lycopersicum
156	SLC	Gardener's Delight		Commercial line	S. lycopersicum var cerasiforme
157	SLL	Georgia Streak		Commercial line	S. lycopersicum
164	SLL	GLACIER	Processing tomato	Commercial line	S. lycopersicum			EA01185
167	SLL	Golden Jubilee		Commercial line	S. lycopersicum
169	SLL	Great White Beefsteak		Commercial line	S. lycopersicum
172	SLL	Gulf State Market		Commercial line	S. lycopersicum
173	SLL	Hawaii 7998	Inbreed line	Commercial line	S. lycopersicum	LA3856
175	SLL	Hillbilly		Commercial line	S. lycopersicum
178	SLL	Japanese Black Trifele		Commercial line	S. lycopersicum
179	SLL	Jaune Flammee		Commercial line	S. lycopersicum
180	SLL	Jersey devil		Commercial line	S. lycopersicum	LA0118		EA00990
182	SLL	Katinka Cherry		Commercial line	S. lycopersicum			EA00375
185	SLL	Kentucky Beefsteak		Commercial line	S. lycopersicum
188	SLL	KRASNDOOR TITANS	Processing tomato	Commercial line	S. lycopersicum			EA01198
195	SLC	Lemon Drop		Commercial line	S. lycopersicum var cerasiforme
196	SLL	Livingston's Globe		Commercial line	S. lycopersicum
201	SLC	Madara	Cocktail tomato	Commercial line	S. lycopersicum var cerasiforme			EA02660
202	SLL	Marglobe	Vintage Fresh Market	Commercial line	S. lycopersicum	LA0502
203	SLL	Marmande	Vintage Fresh Market	Commercial line	S. lycopersicum	LA1504
204	SLL	Marmande VFA		Commercial line	S. lycopersicum
205	SLL	Martian Giant		Commercial line	S. lycopersicum
207	SLL	Marvel Striped		Commercial line	S. lycopersicum
208	SLL	Matina		Commercial line	S. lycopersicum
209	SLC	Matt's Wild Cherry		Commercial line	S. lycopersicum var cerasiforme
210	SLC	Mexico Midget		Commercial line	S. lycopersicum var cerasiforme
212	SLL	MONEYMAKER	Vintage Fresh Market	Commercial line	S. lycopersicum	LA2706
214	SLL	Mr. Stripey		Commercial line	S. lycopersicum
215	SLL	Mule Team		Commercial line	S. lycopersicum
217	SLC	Nagcarlang	cultivar	Commercial line	S. lycopersicum var cerasiforme
219	SLL	Nyagous		Commercial line	S. lycopersicum
220	SLL	Oaxacan Pink		Commercial line	S. lycopersicum
221	SLL	Old Brooks		Commercial line	S. lycopersicum
223	SLL	Old German		Commercial line	S. lycopersicum
224	SLL	Omar's Lebanese		Commercial line	S. lycopersicum
227	SLC	Peacevine Cherry		Commercial line	S. lycopersicum var cerasiforme
228	SLL	Peron Sprayless		Commercial line	S. lycopersicum
230	SLC	Pink Ping Pong		Commercial line	S. lycopersicum var cerasiforme
231	SLL	Platense	Vintage Fresh Market	Commercial line	S. lycopersicum	LA3243
233	SLL		Processing tomato	Commercial line	S. lycopersicum			EA01756
234	SLL	Porter		Commercial line	S. lycopersicum
237	SLC	Principe Borghese	Vintage cultivar	Commercial line	S. lycopersicum var cerasiforme
238	SLL	Prudens Purple		Commercial line	S. lycopersicum
239	SLL	Rainbow		Commercial line	S. lycopersicum
241	SLC	Red Currant		Commercial line	S. lycopersicum var cerasiforme
242	SLC	Red Fig Tomato		Commercial line	S. lycopersicum var cerasiforme
245	SLL	Red Zebra		Commercial line	S. lycopersicum
246	SLC	Riesentraube		Commercial line	S. lycopersicum var cerasiforme
247	SLL	Rose Tomato		Commercial line	S. lycopersicum
249	SLL	Rutgers	Vintage Fresh Market	Commercial line	S. lycopersicum	LA1090
283	SLL	San Marzano	Vintage Processing	Commercial line	S. lycopersicum	LA3008
284	SLL	SANTA CLARA CANNER	Processing tomato	Commercial line	S. lycopersicum			EA01270
285	SLL	Santa Cruz B	Landrace/Latin American cultivar	Commercial line	S. lycopersicum	LA1021
286	SLL	Severianin	Modern Fresh Market	Commercial line	S. lycopersicum	LA2413
287	SLL	Snowberry		Commercial line	S. lycopersicum
288	SLL	Soldacki		Commercial line	S. lycopersicum
289	SLL	Sonata		Commercial line	S. lycopersicum			LYC1969/EA02724
290	SLL	St. Pierre		Commercial line	S. lycopersicum
292	SLL	Stone	Vintage Fresh Market	Commercial line	S. lycopersicum	LA1506
293	SLL	Sunray		Commercial line	S. lycopersicum
294	SLL	Super Sioux		Commercial line	S. lycopersicum
295	SLL	The Dutchman		Commercial line	S. lycopersicum		PI303721
297	SLL	Thessaloniki		Commercial line	S. lycopersicum
300	SLL	TIGERLY	Processing	Commercial line	S. lycopersicum			EA00951
302	SLC	Tommy Toe		Commercial line	S. lycopersicum var cerasiforme
309	SLC	Yellow cherry		Commercial line	S. lycopersicum var cerasiforme			EA03539
317	SLL	Cross Country		Commercial line	S. lycopersicum			LYC3897/EA03701
327	SLL	Florida 7060	Modern Fresh Market	Commercial line	S. lycopersicum	LA3840
386	SLC	Tiny tim		Commercial line	S. lycopersicum var cerasiforme	LA0154
387	SLL	Ukrainskij Teplicnyj 285	Processing tomato	Commercial line	S. lycopersicum			EA02728
388	SLL	Utro	Processing tomato	Commercial line	S. lycopersicum			EA02895
391	SLL	Vito		Commercial line	S. lycopersicum
394	Wild			Wild race	S. habrochaites		PI 127827	CGN15791/TR00014
395	Wild			Wild race	S. habrochaites		PI134418	TR00015
396	SP	CN7542	Wild species	Wild race	S. pimpinellifolium
397	SLC	Pime-Bruce	Wild species	Wild race	S. pimpinellifolium
398	SP	Sechin	Wild species	Wild race	S. pimpinellifolium	LA0442
399	SP	Wva 700	Wild species	Wild race	S. pimpinellifolium
403	SP		Wild species	Wild race	S. pimpinellifolium		PI126925
404	SP		Wild species	Wild race	S. pimpinellifolium		PI126954
405	SP		Wild species	Wild race	S. pimpinellifolium		PI270449
421	SLC	Monplaisir	cultivar	Cherry tomato	S. lycopersicum var cerasiforme
424	SLC	N 2759 Enano	cultivar	Cherry tomato	S. lycopersicum var cerasiforme
429	SLC	N1565	cultivar	Cherry tomato	S. lycopersicum var cerasiforme
431	SLC	Poire jaune	cultivar	Cherry tomato	S. lycopersicum var cerasiforme
432	SLC	tomate Richters	uncertain	Cherry tomato	S. lycopersicum var cerasiforme
433	SLC	Turrialba	Wild species	Cherry tomato	S. lycopersicum var cerasiforme	LA1542
434	SLC	Wva 106	Wild species	Cherry tomato	S. lycopersicum var cerasiforme
443	SLL	149-77	cultivar	Commercial line	S. lycopersicum
444	SLL	A pera abruzzese	Landrace	Commercial line	S. lycopersicum
445	SLC	Allungato piccolo	landrace	Commercial line	S. lycopersicum var cerasiforme
446	SLL	Bell pepper-like	Landrace	Commercial line	S. lycopersicum
447	SLL	Better Bush VFN Hybrid	F1	Commercial line	S. lycopersicum
448	SLL	BHN 589 VFFT Hybrid	F1	Commercial line	S. lycopersicum
449	SLL	Bush Early Girl VFFNT Hybrid	F1	Commercial line	S. lycopersicum
450	SLL	Canestrino	Landrace	Commercial line	S. lycopersicum
451	SLL	Celebrity VFFNTA Hybrid	F1	Commercial line	S. lycopersicum
452	SLC	Cerazjnho	landrace	Commercial line	S. lycopersicum var cerasiforme
453	SLC	Chadwick Cherry		Commercial line	S. lycopersicum var cerasiforme
454	SLL	Da appendere	Landrace	Commercial line	S. lycopersicum
455	SLC	Da serbo	landrace	Commercial line	S. lycopersicum var cerasiforme
456	SLL	Dr. Wyche's Yellow		Commercial line	S. lycopersicum
457	SLL	Droplet		Commercial line	S. lycopersicum
459	SLL	Florida47		Commercial line	S. lycopersicum
460	SLL	German Red Strawberry		Commercial line	S. lycopersicum
462	SLL	Legend		Commercial line	S. lycopersicum
463	SLL	Libanese	Landrace	Commercial line	S. lycopersicum
464	SLL	Marmande		Commercial line	S. lycopersicum		PI647486	TR00022
465	SLC	Mobalcon	landrace	Commercial line	S. lycopersicum var cerasiforme
466	SLL	Moneymaker	Fresh Market	Commercial line	S. lycopersicum
467	SLL	N 739	Fresh Market	Commercial line	S. lycopersicum
468	SLL	Orange Strawberry		Commercial line	S. lycopersicum
469	SLL	Panama	Landrace	Commercial line	S. lycopersicum
470	SLL	Pantano dArdea	Landrace	Commercial line	S. lycopersicum
471	SLL	Paul Robeson		Commercial line	S. lycopersicum
475	SLL	Prize of the Trials Cherry		Commercial line	S. lycopersicum
476	SLL	Quarantino		Commercial line	S. lycopersicum
479	SLL	Saladette	cultivar	Commercial line	S. lycopersicum
480	SLL	Santa Chiara	cultivar	Commercial line	S. lycopersicum
481	SLL	Santa Clara 5800	cultivar	Commercial line	S. lycopersicum
482	SLL	Scatolone di bolsena	Landrace	Commercial line	S. lycopersicum
483	SLL	Spagnoletta	Landrace	Commercial line	S. lycopersicum
484	SLC	Sugar Lump		Commercial line	S. lycopersicum var cerasiforme
486	SLC	Thai Pink Cherry		Commercial line	S. lycopersicum var cerasiforme
487	SLL	Tiffen Mennonite		Commercial line	S. lycopersicum			EA01088
488	SLL	Tigerella Orange		Commercial line	S. lycopersicum
489	SLL		Landrace	Commercial line	S. lycopersicum		PI124161
490	SLL	Valencia		Commercial line	S. lycopersicum
491	SLL	Vrbikanske Nizke	cultivar	Commercial line	S. lycopersicum
492	SLL	Watermelon Beefsteak		Commercial line	S. lycopersicum
497	SLL	Zapotec		Commercial line	S. lycopersicum
556	SP		Wild species	Wild race	S. pimpinellifolium	LA4431
557	SP			Wild race	S. pimpinellifolium			LYC2798/EA02994
558	SLC			Wild race	S. lycopersicum var cerasiforme			LYC2740/EA02960
559	SLC		Wild species	Wild race	S. lycopersicum var cerasiforme	LA2840
560	SLC	SAL345	cultivar	Wild race	S. lycopersicum var cerasiforme	LA1263	PI365918
580	Other	Amethyst jewel tomato		Commercial line
581	Other	Helsing junction blues tomato		Commercial line
582	Other	Black verissage		Commercial line
583	Other	Sunchocola		Commercial line
591	Other		Processing tomato	Commercial line
592	Other		Processing tomato	Commercial line
593	Other		Processing tomato	Commercial line
594	Other		Processing tomato	Commercial line
595	Other		Processing tomato	Commercial line
600	Other		Processing tomato	Commercial line
601	Other		Processing tomato	Commercial line
602	Other		Processing tomato	Commercial line
603	Other		Processing tomato	Commercial line	S. lycopersicum
604	Other		Processing tomato	Commercial line
605	Other		Processing tomato	Commercial line
606	Other		Processing tomato	Commercial line
607	Other		Processing tomato	Commercial line
608	Other		Processing tomato	Commercial line
612	Other		Processing tomato	Wild race	S. corneliomulleri	LA0103
615	Other		Processing tomato	Hybrid line
616	Other		TJDZ	Commercial line
617	Other		Processing tomato	Hybrid line
619	Other		Processing tomato	Hybrid line
620	Other		Processing tomato	Hybrid line
621	Other		Processing tomato	Hybrid line
622	Other		Processing tomato	Hybrid line
623	Other		Processing tomato	Hybrid line
624	Other		Processing tomato	Hybrid line
625	Other		Processing tomato	Hybrid line
626	Other		Processing tomato	Hybrid line
627	Other		Processing tomato	Hybrid line
628	Other		Processing tomato	Hybrid line
629	Other		Beaufort
630	Other		gid1bc	Wild race
* “TGRC”, “PI CGN”, and “EA” represent the code of each accession in Tomato Genetics Resource Center (TGRC, University of California, Davis, Department of Plant Sciences, USA), Centre for Genetic Resources, the Netherlands institute (CGN), and EU-SOL project (EA), respectively.

## Sheet: Table S2
Table S2 The fold-change of morphological traits and malondialdehyde (MDA) content to Self-grafted M82
Tomato line	No. of replicates	Fruit fresh weight	Plant fresh weight	Total fresh weight	FFW/TFW	Fruit dry weight	Plant dry weight	Total dry weight	Harvest index	Fruit number	Fruit average weight	Height	Branch number	Mean internode length	MDA
2	3	1.02287	1.05064	1.04093	1.00017	0.904248	1.04761	0.971236	0.947803	0.608108	1.61082	0.836364	0.655738	1.20769	1.40556
3	4	0.794019	0.865707	0.840621	0.93193	0.82221	0.927972	0.871628	0.917761	0.765766	1.22206	0.659091	0.512295	1.27281	1.67278
4	4	0.902146	1.04704	0.996339	0.887468	0.895319	1.2656	1.06833	0.831021	0.785071	1.17355	0.904545	0.67623	1.33905	0.832154
5	4	0.750054	0.81644	0.793209	0.957248	0.809805	0.985554	0.891925	0.897587	0.637066	1.05946	0.827273	0.57377	1.41021	0.395009
6	4	0.809383	0.755038	0.774055	1.05533	0.72484	0.760163	0.741345	0.966879	0.431145	1.88294	0.95	0.491803	2.11052	2.00585
7	3	0.446246	0.570455	0.52699	0.73588	0.416045	0.63693	0.519254	0.691456	0.23166	1.56679	0.854545	0.901639	0.914102	0.975839
8	4	0.740857	0.680132	0.701382	1.06038	0.735598	0.58211	0.66388	1.10607	0.534106	1.69226	0.709545	0.491803	1.47457	0.814067
9	4	0.824114	0.772398	0.790495	1.04093	0.884781	0.736962	0.815712	1.05631	0.612934	1.30173	1.08182	0.67623	1.91806	1.05488
10	4	0.632298	0.640476	0.637614	0.977229	1.01267	0.694742	0.864116	1.0814	0.506757	1.16549	0.690909	0.737705	0.903621	1.0671
12	4	0.767586	0.753392	0.758359	1.00086	0.759528	0.807543	0.781963	0.972364	0.688546	0.968634	0.954545	0.696721	1.37456	2.2014
13	3	0.662789	0.644351	0.650803	1.02609	0.697872	0.716828	0.706729	0.937407	0.135135	1.01548	0.872727	0.710383	1.1449	1.72672
14	4	0.664548	0.679182	0.674061	0.985976	0.701128	0.647356	0.676003	1.03582	0.453668	1.33792	0.740909	0.614754	1.16414	1.36597
16	4	1.04814	1.10405	1.08449	0.955262	1.01168	1.12838	1.06621	0.906503	0.920206	1.14873	0.877273	0.860656	0.98509	0.533993
17	4	0.9932	1.13207	1.08347	0.919751	1.18271	1.20618	1.19367	0.991455	0.926641	1.10226	0.704545	0.901639	0.770516	0.685183
18	3	0.970232	1.07896	1.04091	0.946758	0.832748	1.01667	0.918685	0.906727	0.704633	1.36021	1.07273	0.928962	1.10331	1.22947
19	4	1.05538	1.20709	1.154	0.904202	0.797401	1.53908	1.14395	1.00123	0.900901	1.12583	1.2	0.922131	1.27979	5.20891
20	4	1.61501	1.63192	1.626	0.982544	1.51167	1.63703	1.57024	0.960064	1.03282	1.44562	1.07727	0.942623	1.09071	1.3157
21	4	1.32554	1.26957	1.28916	1.03806	1.32959	1.19807	1.26814	1.05906	0.974903	1.36195	0.9	0.758197	1.1487	2.32895
22	4	1.32861	1.29756	1.30843	1.01124	1.65803	1.17588	1.43274	1.14632	1.04247	1.2823	0.854545	0.778689	1.11358	0.876326
23	4	1.21686	1.38765	1.32788	0.909248	1.51972	1.43728	1.4812	1.03973	0.817246	1.56772	1.01818	0.778689	1.38041	0.913259
24	4	1.17913	1.23318	1.21427	0.975488	1.2522	1.26984	1.26044	0.987476	0.970077	1.15555	1	0.696721	1.4345	0.650608
25	4	0.843073	1.10576	1.01383	0.823217	0.824954	1.3245	1.05837	0.749505	1.00386	0.80626	0.972727	0.901639	1.10329	3.01082
26	4	1.07549	1.18005	1.14346	0.939381	0.882	1.2207	1.04026	0.855656	0.743243	1.30863	0.890909	0.819672	1.09911	3.42404
27	4	0.806568	1.07475	0.980907	0.82415	0.881414	1.48131	1.16172	0.736151	0.862291	0.897483	0.940909	0.881148	1.06261	2.21168
28	4	0.820142	1.05284	0.971412	0.986329	1.49322	1.18202	1.34781	1.0457	0.926641	1.14255	0.895455	0.778689	1.16478	2.73657
29	4	0.932996	0.980212	0.963689	0.965314	0.99236	0.970646	0.982214	0.990446	0.495495	2.11583	1.05909	0.860656	1.15802	1.01707
30	4	1.19175	1.21044	1.2039	0.998156	1.26211	1.2439	1.2536	1.01342	0.810811	1.37265	1.11364	0.860656	1.27929	1.65552
31	4	1.37765	1.55059	1.49008	0.926604	1.14242	1.63452	1.37236	0.820929	1.03282	1.22244	1.07727	0.778689	1.34484	1.01995
32	4	1.23594	1.31669	1.28843	0.96559	1.1639	1.33863	1.24554	0.937936	0.855856	1.36514	1.11818	0.778689	1.54652	0.713535
33	4	0.903372	1.03194	0.986952	0.920182	0.984236	1.13566	1.05499	0.92264	0.945946	0.869527	0.940909	0.717213	1.33874	2.02002
34	3	1.05192	1.21311	1.1567	0.910289	1.29929	1.38142	1.33767	0.952199	0.859073	1.25545	1.04242	0.928962	1.09109	0.57088
35	4	1.2539	1.33669	1.30772	0.964442	1.23792	1.3433	1.28716	0.955898	0.913771	1.34495	1.17273	0.983607	1.14942	1.87655
36	4	0.862437	1.36097	1.18652	0.72608	1.78998	1.54368	1.6749	1.01895	1.02317	0.768403	1.13636	0.922131	1.19206	1.39928
37	4	0.960856	1.053	1.02076	0.923628	0.852178	1.02127	0.931185	0.890924	0.778636	1.07911	0.718182	0.635246	1.11798	1.51222
38	3	1.24618	1.31178	1.28883	0.978175	0.706	1.34923	1.00636	1.00218	0.984556	1.29243	1.24848	1.06557	1.12156	0.956501
39	3	0.998671	1.17376	1.11249	0.884852	1.7981	1.21186	1.52418	1.18288	1.46718	0.70046	1.05455	0.79235	1.26937	1.26271
40	4	1.0539	1.16321	1.12496	0.931589	1.06909	1.22027	1.13973	0.939042	0.8639	1.19201	1.1	0.983607	1.08766	1.10237
41	4	0.932417	1.17882	1.0926	0.829534	0.913981	1.18157	1.03901	0.844801	0.868726	1.14624	1.08636	0.901639	1.17259	2.30003
42	4	0.927044	1.16665	1.0828	0.855364	1.05325	1.20111	1.12234	0.945483	1.09395	0.790904	0.981818	0.819672	1.15527	1.42921
43	4	1.25932	1.28233	1.27428	0.988485	1.43036	1.46954	1.44866	0.992669	1.00386	1.35038	1.30909	0.901639	1.40912	1.39581
44	3	1.07469	1.16055	1.1305	0.95744	1.18315	1.15165	1.16843	1.01291	1.02317	0.976549	0.781818	0.874317	0.868721	1.64934
45	4	1.29605	1.42172	1.37774	0.920667	1.46878	1.33902	1.40815	1.04409	1.10682	1.63317	1.2	0.983607	1.18421	1.2032
46	4	1.04889	1.11547	1.09217	0.960601	1.06734	1.25757	1.15622	0.930284	0.912162	1.15751	1.03636	0.840164	1.18558	1.71649
47	4	0.902779	1.11153	1.03848	0.86932	0.878743	1.23932	1.04722	0.84369	0.965251	0.878553	0.909091	0.840164	1.04052	0.680573
48	4	0.817193	0.995941	0.933391	0.879798	0.772482	1.14553	0.946791	0.81702	0.820463	0.843764	0.854545	0.840164	1.02461	0.687044
49	4	1.30075	1.29121	1.29455	1.01451	1.39984	1.28833	1.34774	1.04354	0.868726	1.55479	1.27727	0.737705	1.90235	0.967398
50	4	1.17792	1.309	1.26313	0.929072	1.36032	1.45237	1.40333	0.959575	1.29344	0.857896	1.25455	0.819672	1.58077	0.828056
51	4	1.24	1.35139	1.31241	0.938552	1.32432	1.5609	1.43486	0.92543	0.785071	1.51068	0.904545	0.79918	1.16956	1.55239
52	4	1.09228	1.27122	1.20861	0.918599	0.994702	1.32445	1.14878	0.869808	0.939511	1.09042	1.04091	0.942623	1.04547	1.7625
53	4	1.43001	1.42809	1.42876	1.0066	1.44759	1.36967	1.41118	1.03323	0.830116	1.51634	1.17273	0.737705	1.61643	0.618837
54	4	0.954945	1.21631	1.12485	0.850652	0.863558	1.41289	1.12023	0.759285	0.939511	1.04572	1.00455	0.983607	0.997454	1.15784
55	4	1.10164	1.22319	1.18065	0.938435	1.15076	1.16061	1.15537	0.990398	1.19048	0.879437	1.12727	0.922131	1.20752	2.45727
59	4	1.35387	1.39214	1.37875	0.981442	1.47698	1.38479	1.4339	1.03321	1.21139	1.06618	1.12273	0.901639	1.25168	0.700491
61	4	0.943499	0.953363	0.949911	0.990407	1.91973	1.64381	1.79081	1.08683	0.785071	1.2699	0.85	0.635246	1.30963	2.96617
87	4	1.35775	1.34416	1.34891	1.00601	1.42597	1.47514	1.44895	0.980839	1.14543	1.06441	1.45455	0.840164	1.67429	4.17659
91	4	1.185	1.1905	1.18857	1.00127	1.34012	1.18179	1.26614	1.06997	1.25483	0.826599	1.15455	0.758197	1.49854	2.47418
95	4	1.09546	1.17389	1.14644	0.946603	1.11136	1.36253	1.22872	0.879185	0.933076	1.17752	1.06364	0.881148	1.19044	1.54552
98	4	1.00925	1.10378	1.0707	0.947968	0.967551	1.15033	1.05295	0.919446	1.02317	0.869196	0.85	0.778689	1.11965	4.4498
99	4	1.0499	1.12359	1.0978	0.958974	1.15278	1.21372	1.18125	0.97523	0.945946	1.03732	0.863636	0.922131	0.946908	0.821107
100	4	1.28673	1.20216	1.23176	1.03925	1.98282	1.30271	1.66503	1.16346	1.11326	1.19892	1.1	0.79918	1.34968	1.16294
101	4	0.951672	1.01892	0.995387	0.950413	1.14758	1.22743	1.18489	0.955044	1.03282	0.830306	0.786364	0.79918	0.998232	2.54996
102	4	1.10048	1.06438	1.07701	1.01893	1.25263	1.18052	1.21894	1.02041	0.952381	1.07822	1.11364	0.860656	1.40509	0.990497
103	4	1.07632	1.21731	1.16797	0.90464	1.08303	1.26307	1.16716	0.917511	1.00386	0.942601	1	0.737705	1.30696	0.746124
104	4	0.94222	1.05999	1.01878	0.919484	0.92913	1.13602	1.0258	0.902105	1.02317	0.834642	1.09091	0.881148	1.22949	1.4447
106	4	0.730435	0.913917	0.849711	0.84451	0.507304	1.03486	0.753807	0.695036	0.791506	0.659712	0.859091	0.860656	0.968559	4.05427
109	4	0.944213	0.919411	0.92809	1.01656	1.08446	1.02552	1.05692	1.01634	1.04247	0.926693	1.00455	0.819672	1.22818	2.1236
110	4	1.15442	1.11581	1.12932	1.02726	1.2388	1.51697	1.36878	0.930007	1.04247	1.13367	1.03636	0.79918	1.27094	1.69743
112	4	1.19068	1.25057	1.22961	0.967357	1.15065	1.34062	1.23942	0.930553	0.999035	1.18197	1.14091	0.963115	1.19317	1.27412
113	4	1.40256	1.31038	1.34264	1.03352	1.42772	1.35644	1.39442	1.00432	0.997426	1.27885	1.10909	0.922131	1.16542	2.91252
114	4	1.1286	1.06509	1.08731	1.03452	1.4162	1.20092	1.31561	1.07075	0.990991	1.00624	1.06818	0.881148	1.23049	1.18979
116	4	1.35278	1.26798	1.29765	1.05032	1.39311	1.28071	1.34059	1.04137	1.09073	1.19707	1.24091	0.840164	1.49108	1.26357
117	4	1.20682	1.20031	1.20259	1.00679	1.2346	1.22832	1.23166	0.996607	1.1583	0.97544	1.05	0.881148	1.16792	1.19425
119	4	1.11703	1.13447	1.12836	0.992606	1.03949	1.02154	1.0311	1.00929	1.07143	0.834166	0.85	0.79918	1.08918	0.967213
120	4	1.29858	1.28207	1.28785	1.0129	1.35099	1.30663	1.33026	1.01739	1.11326	1.09087	0.968182	0.778689	1.22718	0.921235
122	4	0.900611	0.820158	0.848311	1.0686	1.25728	0.86738	1.0751	1.15641	0.579151	1.40483	0.763636	0.860656	0.873583	0.990125
123	4	1.12165	1.16824	1.15193	0.984964	1.30752	1.32583	1.31607	0.989185	1.139	1.00066	0.881818	0.840164	1.01324	2.03058
125	4	0.919827	0.960133	0.946029	0.953535	1.15944	1.22652	1.19078	0.976915	0.842986	1.25203	0.945455	0.922131	0.986456	0.974343
135	4	1.19195	1.3696	1.30743	0.903485	1.23562	1.54191	1.37874	0.890418	1.139	0.978474	1.1	0.922131	1.15355	1.9614
137	4	1.06028	1.07085	1.06715	0.992741	1.12694	1.07165	1.10111	1.00288	0.817246	1.60247	0.836364	0.737705	1.09866	1.94387
138	4	1.11537	1.13692	1.12938	0.975106	1.44123	1.08392	1.27427	1.12045	1.14382	0.881401	0.886364	0.942623	0.889803	1.31318
139	4	1.3535	1.34401	1.34733	1.01396	1.33427	1.3017	1.31905	1.00037	1.08108	1.20679	1.03636	0.717213	1.43984	1.43502
148	4	1.16355	1.10945	1.12838	1.03871	1.29387	1.27897	1.28691	1.00868	0.920206	1.36321	1.09091	0.840164	1.27869	1.07603
149	4	1.03644	1.07657	1.06253	0.984618	1.22947	1.24824	1.23824	1.00201	1.07465	0.974445	0.890909	0.901639	0.963659	2.04838
152	4	1.0741	1.06023	1.06509	1.01329	1.42487	1.44823	1.43578	1.0092	0.830116	1.37916	1.13636	0.840164	1.32048	0.932311
155	4	1.25327	1.28608	1.2746	0.971173	1.25033	1.33882	1.29168	0.95101	1.12613	0.990344	1.23182	0.860656	1.39795	0.873922
156	4	0.853549	0.916063	0.894187	0.944441	1.08237	1.43421	1.24677	0.870394	0.868726	1.32645	0.931818	0.737705	1.18859	1.11961
157	4	1.11055	1.07046	1.08449	1.01967	1.24638	1.10647	1.18101	1.04938	1.09395	1.1033	1.17273	0.840164	1.37375	1.28792
164	4	0.99316	0.961793	0.972769	1.01707	1.33017	1.04668	1.19771	1.1126	1.10682	0.921702	1.11818	0.655738	1.68801	1.06465
167	4	1.21394	1.13576	1.16312	1.04968	1.16163	1.16229	1.16194	0.999587	1.26448	0.946386	0.918182	0.778689	1.13993	0.765181
169	4	0.940011	0.929052	0.932887	1.00949	0.888586	0.977588	0.930173	0.969938	0.777027	1.49746	0.877273	0.778689	1.20889	1.07885
172	4	1.22307	1.08865	1.13569	1.08212	1.77015	1.70279	1.73867	1.02518	1.0296	1.26725	1.10455	0.942623	1.13376	1.06414
173	4	1.13798	1.15977	1.15215	0.976788	1.18139	1.31009	1.24153	0.918129	0.926641	1.1362	0.927273	0.963115	0.956896	1.85157
175	4	0.876468	0.832698	0.848014	1.05106	1.19533	0.972573	1.09125	1.04169	0.740026	1.29963	0.763636	0.819672	0.960667	2.59893
178	4	1.00268	1.06166	1.04102	0.990278	1.16833	1.33989	1.24849	0.931429	0.694981	1.44855	0.959091	0.717213	1.38377	1.75052
179	4	1.04068	1.09856	1.07831	0.891942	0.891367	1.15088	1.01262	0.876811	1.38996	0.696264	0.959091	0.696721	1.31844	1.10193
180	4	1.21313	1.12155	1.1536	1.065	1.23573	1.26295	1.24845	0.996226	0.960425	1.37867	0.918182	0.758197	1.22583	0.698159
182	4	0.815604	0.811395	0.812868	1.01585	1.20737	0.93016	1.07784	1.1291	0.762548	1.1779	1.01818	0.737705	1.50243	1.39561
185	4	1.10412	1.11276	1.10973	0.991858	1.46995	1.17281	1.33111	1.10368	1.0103	1.06455	0.981818	0.840164	1.12437	1.87328
188	4	1.15733	1.21254	1.19322	0.970683	1.94849	1.30994	1.65013	1.15728	1.20335	0.973967	1.01818	0.963115	1.01191	0.715371
195	4	1.13191	1.1757	1.16038	0.981446	1.29687	1.17262	1.23881	1.05138	1.19691	0.977779	1.03636	0.819672	1.22505	1.04247
196	4	0.959657	0.924188	0.9366	1.03413	0.930447	1.01748	0.971114	0.964	0.781853	1.25506	0.768182	0.778689	0.955847	0.582707
201	4	0.769121	0.864019	0.830811	0.915614	0.845555	1.14407	0.985038	0.83623	0.801158	1.21759	0.95	0.881148	1.06672	1.13548
202	4	0.963926	1.00141	0.988295	0.971507	1.32271	1.09861	1.218	1.08082	1.20656	0.747619	0.909091	0.778689	1.09911	1.02174
203	4	0.816641	0.935054	0.893617	0.913355	0.733073	0.980663	0.84876	0.88079	0.859073	0.724301	0.895455	0.840164	1.01027	0.297537
204	4	0.88926	1.09684	1.0242	0.859908	1.24177	1.35264	1.29357	0.941932	1.1583	0.721018	1.23636	0.942623	1.28172	0.95032
205	4	1.12276	1.09394	1.10403	1.01858	0.981931	1.40776	1.1809	0.849234	0.572716	1.79228	1.07273	0.901639	1.15208	1.43202
207	4	1.00022	1.0727	1.04734	0.958826	1.15966	1.3497	1.24845	0.910447	1.37066	0.725146	1.06818	0.922131	1.1309	0.938017
208	4	1.01516	1.02095	1.01892	0.994166	1.09116	0.933498	1.01749	0.935	0.958816	1.03605	0.754545	0.819672	0.908267	1.09788
209	4	1.15547	1.13707	1.14351	1.00506	0.962282	1.58634	1.25387	0.819374	0.965251	1.31574	0.681818	0.67623	0.978179	0.920845
210	4	0.951699	1.39446	1.23953	0.763092	0.939997	1.64669	1.2702	0.723565	0.913771	1.27627	1.03636	0.942623	1.05324	0.797438
212	4	1.02593	1.06654	1.05233	0.982769	0.95972	1.18369	1.06437	0.906707	0.907336	1.06919	1.10909	0.737705	1.59028	0.647155
214	4	0.956183	0.909901	0.926097	1.03711	0.958988	0.865886	0.915486	1.03857	1.14865	0.797613	1	0.79918	1.21221	0.903782
215	3	1.03706	1.0522	1.0469	0.984038	1.02529	1.04339	1.03375	0.987856	0.772201	1.40108	0.715152	0.628415	1.10535	0.781033
217	4	1.1147	1.15172	1.13876	0.992766	1.10199	1.14481	1.122	0.986464	0.772201	1.34545	0.813636	0.67623	1.17666	1.01364
219	4	1.32498	1.2342	1.26596	1.05165	1.22684	1.15174	1.19175	1.02427	0.839768	1.33965	0.9	0.860656	1.03488	0.594768
220	3	0.937556	0.922915	0.928038	1.00265	0.670062	1.01291	0.83026	0.80168	0.662806	1.3779	0.993939	0.628415	1.52587	0.71891
221	4	0.844016	0.87105	0.86159	0.990128	0.950206	1.09551	1.0181	0.870004	0.907336	0.847297	0.909091	0.881148	1.02836	1.19855
223	4	0.965609	0.911859	0.930668	1.03703	1.24572	0.830566	1.05174	1.042	0.836551	1.05229	0.863636	0.778689	1.10437	0.830841
224	4	1.15345	1.12125	1.13252	1.02169	1.41243	1.6535	1.52507	0.943932	1.0296	1.01974	1.00909	0.717213	1.38614	0.993937
227	4	1.17042	1.18933	1.18271	0.96695	1.60402	1.0875	1.36267	0.976	0.984556	1.41031	1.1	0.901639	1.17342	1.14674
228	4	1.0806	1.11344	1.10195	0.969274	0.916103	1.35554	1.12143	0.748566	1.04891	1.0952	0.913636	0.922131	0.946849	0.885581
230	4	1.05999	1.06496	1.06322	1.00051	1.13364	1.55197	1.3291	0.922792	1.16474	0.766927	0.863636	0.881148	0.944493	2.10053
231	4	1.13527	1.14584	1.14214	0.987633	1.16624	1.13774	1.15292	0.964158	1.0103	1.45872	0.772727	0.819672	0.971748	1.14103
233	4	1.28323	1.33336	1.31582	0.975845	1.08969	1.34313	1.20811	0.905805	1.06178	1.10307	0.868182	0.901639	0.942951	0.973842
234	4	1.17366	1.31654	1.26654	0.9328	1.12826	1.05286	1.09303	1.03722	1.03282	1.38113	1.02727	0.840164	1.17058	0.82711
237	4	1.10358	1.14251	1.12888	0.94705	1.76824	1.14409	1.47661	1.048	0.830116	1.07932	1.12727	0.901639	1.20521	1.24751
238	4	1.01083	1.11634	1.07942	0.944671	0.993531	1.1463	1.06491	0.945371	1.05212	0.989674	0.872727	0.942623	0.894977	1.68136
239	4	0.959725	0.887721	0.912917	1.05639	1.10817	0.928141	1.02405	1.08034	1.04247	0.95878	0.959091	0.819672	1.12718	0.923698
241	4	0.949451	0.925341	0.933778	1.02165	0.884232	0.937979	0.909345	0.965273	0.740026	1.41428	0.9	0.717213	1.28957	1.17908
242	4	1.1365	1.08141	1.10069	1.04752	1.29534	1.27419	1.28545	1.01247	1.08108	1.10897	0.918182	0.79918	1.12112	0.727003
245	4	0.905863	0.900022	0.902066	1.01589	0.890928	1.05788	0.968935	0.929015	1.05534	0.720319	0.977273	0.881148	1.04771	1.27697
246	4	0.920944	1.00892	0.978132	0.941066	0.915518	1.1184	1.01032	0.884653	0.958816	0.976269	0.854545	0.758197	1.09522	1.44408
247	4	0.992675	1.10423	1.0652	0.940134	1.35461	1.21585	1.28978	1.05411	1.28378	0.756332	0.895455	0.79918	1.10654	0.812637
249	4	0.934921	0.99107	0.971422	0.967177	1.22552	1.0644	1.15023	1.05034	0.765766	1.25844	0.672727	0.840164	0.777173	1.13405
283	4	0.966148	1.0029	0.990039	0.976592	1.22003	1.33151	1.27212	0.946338	0.791506	1.00348	0.859091	0.922131	0.882771	1.08443
284	4	1.41331	1.39888	1.40393	1.01323	1.53849	1.70619	1.61685	0.951494	0.933076	1.38938	1.14091	0.79918	1.38498	1.78837
285	4	0.967104	1.05371	1.0234	0.966079	0.921006	1.20234	1.05246	0.862808	1.05212	0.953825	0.990909	0.819672	1.18439	2.31661
286	4	0.949855	1.02178	0.996612	0.947352	0.956061	0.99718	0.975274	0.973101	1.02317	0.850239	0.890909	0.881148	1.02303	0.759966
287	4	1.11359	1.13569	1.12796	0.981758	1.20722	1.30614	1.25344	0.933001	1.08108	1.05289	1.01818	0.963115	1.01621	1.22099
288	4	1.21446	1.0674	1.11886	1.07762	1.4207	1.09195	1.26709	1.12691	1.00386	1.32696	1.02727	0.922131	1.11607	1.25348
289	4	1.17432	1.15309	1.16052	1.01331	1.26065	1.18718	1.22632	1.0011	1.27413	0.904515	1.00909	0.942623	1.01901	1.27301
290	4	1.15359	1.10728	1.12348	1.02736	1.59623	1.04256	1.33753	1.1428	1.10039	1.04772	0.745455	0.840164	0.842248	1.09939
292	4	1.11595	1.16142	1.14551	0.973426	1.30192	1.38986	1.34301	0.968802	1.02317	1.01047	1.18636	0.963115	1.19525	2.45559
293	4	1.17555	1.10281	1.12826	1.0457	1.41462	1.19871	1.31374	1.07915	0.888031	1.1739	0.795455	0.778689	0.990537	0.786154
294	4	1.04985	1.04477	1.04655	1.00325	1.30225	1.0402	1.17981	1.1037	0.849421	1.21526	0.881818	0.819672	1.03876	1.69007
295	3	1.08069	1.08341	1.08245	0.970696	0.696628	1.09793	0.88414	0.788015	0.913771	1.23734	0.927273	0.901639	1.03815	1.55347
297	3	1.14252	1.21872	1.19205	0.960636	1.23617	1.25778	1.24626	1.0057	1.23552	0.813454	0.933333	0.737705	1.19287	1.01865
300	4	0.999704	1.03449	1.02232	0.986578	1.27031	1.37103	1.31737	0.969841	0.912162	1.05846	0.977273	0.737705	1.28896	0.572031
302	3	1.13577	1.24594	1.20738	0.942966	1.41378	1.43953	1.42582	0.982598	1.28057	0.827588	1.00606	0.819672	1.16953	2.4095
309	4	1.26176	1.27341	1.26933	0.997464	1.56802	1.38205	1.48112	1.06453	1.33205	0.92097	0.940909	0.860656	1.07223	0.759196
317	4	1.13245	1.2803	1.22856	0.90254	1.27195	1.29041	1.28058	0.93674	0.823681	1.23462	0.954545	0.840164	1.14923	1.42428
327	3	0.799777	1.04351	0.95822	0.835168	1.51093	1.59292	1.54924	0.964674	0.945946	0.813678	0.884848	0.79235	1.08007	0.98894
386	3	0.661065	0.811926	0.759135	0.878517	0.744709	0.914286	0.823944	0.906471	0.849421	0.793955	0.866667	0.874317	1.04253	0.499201
387	3	1.14708	1.30782	1.25157	0.918415	1.24133	1.51104	1.36735	0.891628	1.24517	1.04584	1.17576	1.01093	1.13004	0.597561
388	3	1.07454	1.13125	1.1114	0.962278	1.14414	1.29934	1.21666	0.928977	1.19691	0.907914	0.763636	0.765027	0.933911	0.997385
391	4	1.08893	1.28139	1.21404	0.882907	1.34173	1.58782	1.45672	0.905695	1.28378	0.75592	1.03182	0.881148	1.10442	1.69419
394	4	0.785212	0.9049	0.863017	0.91612	0.876438	0.956281	0.913745	0.961465	0.762548	1.05838	0.868182	0.737705	1.12244	0.583904
395	4	0.735457	0.741548	0.739417	0.944634	0.976699	0.98186	0.97911	0.980896	1.00386	0.962674	0.959091	0.594262	1.87731	1.12804
396	4	0.985605	1.40251	1.25662	0.786456	1.15153	1.66203	1.39007	0.830015	0.897683	1.20364	0.945455	0.79918	1.15883	1.26523
397	4	1.19089	1.27515	1.24566	0.952166	1.26328	1.38698	1.32108	0.932057	1.00386	1.31189	1.05909	0.840164	1.23951	1.06796
398	4	0.890539	0.970209	0.94233	0.945048	0.999532	0.922078	0.963341	1.02709	0.714286	1.24316	0.945455	0.901639	1.06502	1.45792
399	3	1.15932	1.25408	1.22092	0.939197	0.962501	1	1.31958	1.01	0.974903	1.25451	0.666667	0.737705	0.871602	1.03804
403	4	0.726449	0.918136	0.851058	0.834363	0.390797	0.903459	0.63034	0.580593	0.888031	0.947694	0.836364	0.778689	1.03225	0.671512
404	4	1.06364	1.21093	1.15939	0.917495	1.00992	1.17115	1.08526	0.931581	1.04247	0.813227	0.809091	0.942623	0.820884	1.01536
405	4	1.15238	1.24638	1.21348	0.953374	1.49952	1.56267	1.52903	0.973994	0.746461	1.55757	0.836364	0.635246	1.25932	1.40026
421	4	0.961812	1.10243	1.05322	0.915508	1.02149	1.25952	1.13271	0.892463	1.27413	0.8247	1.05	0.942623	1.06926	0.741579
424	4	0.977459	1.08147	1.04508	0.950703	1.20093	1.31424	1.25387	0.966192	1.35135	0.691901	0.763636	0.840164	0.885198	1.19497
429	4	1.18375	1.4115	1.3318	0.894239	1.09628	1.90164	1.47259	0.743124	1.19691	0.841598	1.03182	0.79918	1.32637	3.10479
431	4	1.33254	1.26203	1.28671	1.03269	1.55133	1.16584	1.37121	1.1071	0.897683	1.4208	0.809091	0.778689	1.05312	0.974689
432	4	1.47339	1.30001	1.36068	1.07416	1.45934	1.3214	1.39488	1.04203	0.936293	1.14515	1.00455	0.737705	1.36445	0.697127
433	3	1.03968	1.28163	1.19696	0.875255	0.976991	1.34477	1.14884	0.855671	0.791506	1.20422	1.09697	1.06557	0.99283	0.442255
434	3	1.1697	1.16301	1.16535	1.0097	1.09496	0.94639	1.02554	1.07073	0.646718	1.6306	0.957576	0.79235	1.15592	1.4003
443	3	1.12476	1.16711	1.15229	0.981398	1.08369	1.20596	1.14082	0.951702	0.781853	1.14605	0.933333	0.874317	1.06177	0.737167
444	3	1.24134	1.15744	1.1868	1.05285	1.34056	1.13706	1.24548	0.934	1.19691	0.934598	0.969697	0.819672	1.13279	0.707205
445	3	1.26322	1.3112	1.29441	0.981972	1.29556	1.57697	1.42705	0.869186	0.974903	1.70723	1.08485	0.737705	1.39611	1.03091
446	3	1.09034	1.09249	1.09174	0.999816	1.31993	0.939631	1.14223	0.876	0.859073	1.46696	0.824242	0.765027	1.12989	0.693273
447	4	0.774022	0.842128	0.818296	0.953027	1.07023	1.04949	1.06054	1.01021	1.06178	0.809678	1.04545	0.860656	1.22443	1.01343
448	4	1.23855	1.25594	1.24986	0.990339	1.37141	1.49715	1.43016	0.949291	0.921815	1.20786	1.02727	0.922131	1.07518	5.03416
449	3	0.831628	0.923553	0.891385	0.910439	0.9404	1.04257	0.988137	0.9259	0.669241	1.10846	0.612121	0.737705	0.814552	2.06411
450	3	1.16965	1.08341	1.11358	1.06796	1.25026	1.08906	1.17494	1.06449	0.855856	1.23935	1.22424	0.79235	1.52332	1.59814
451	3	1.10117	1.07474	1.08399	1.01257	1.16778	1.16094	1.16458	0.985823	0.810811	1.57826	1.29697	0.846995	1.49282	3.95615
452	3	1.05031	1.08795	1.07478	0.978993	1.38403	1.15017	1.27476	1.07987	1.44788	0.655499	0.842424	0.628415	1.27981	2.38295
453	3	1.03505	0.967044	0.99084	1.0509	0.952402	0.996379	0.97295	0.973107	0.965251	1.08939	0.824242	0.846995	1.02187	1.78642
454	4	1.18496	1.16816	1.17404	1.03178	1.13843	1.31359	1.22027	0.930141	1.11004	0.958763	0.827273	0.737705	1.09914	0.762894
455	4	0.999098	0.981516	0.987669	0.999694	1.00136	1.8345	1.39065	0.805124	0.965251	1.11849	0.831818	0.79918	1.07248	1.3184
456	4	1.15911	1.10329	1.12282	1.03999	1.10799	1.04093	1.07666	1.02574	1.10682	0.942477	0.827273	0.79918	1.03849	1.55558
457	4	0.744856	1.01087	0.917785	0.822521	0.587219	1.21032	0.878366	0.671565	0.984556	0.751102	0.968182	0.696721	1.37167	0.938544
459	4	0.983114	1.03602	1.01751	0.970432	0.923129	1.18135	1.04378	0.894266	1.03604	0.852147	0.818182	1.0041	0.784379	2.52217
460	4	1.26585	1.21743	1.23437	1.02657	1.0961	1.11168	1.10338	0.988005	0.694981	1.79709	0.9	0.881148	0.980095	2.76197
462	3	1.04429	1.25853	1.18356	0.890133	0.889611	1.36951	1.11384	0.800415	1.00386	1.01838	1.0303	0.737705	1.36723	0.899032
463	4	1.12558	1.12214	1.12334	0.995941	1.26606	1.70936	1.4732	0.893	1.38996	0.735532	0.818182	0.778689	1.02107	0.79948
464	4	1.14094	1.1507	1.14728	1.00436	1.25918	1.33395	1.29412	0.981907	1.20978	0.87983	0.854545	0.881148	0.988849	0.674921
465	4	1.07007	1.34626	1.24961	0.863494	1.17184	1.53452	1.3413	0.896171	1.35135	0.736274	1.01364	0.983607	1.00072	1.03446
466	4	1.10853	1.26701	1.21155	0.908071	1.11234	1.37882	1.23686	0.880964	0.945946	1.13209	1.10909	0.901639	1.23792	0.723176
467	4	1.10584	1.38511	1.28739	0.858643	1.21828	1.51565	1.35722	0.898817	1.3964	0.798979	0.977273	0.758197	1.28338	0.760926
468	4	1.08841	1.15512	1.13178	0.96788	1.30456	1.36558	1.33307	0.989837	0.94112	1.08524	1.10455	0.942623	1.14037	1.39466
469	4	0.944899	1.059	1.01907	0.932521	0.795498	1.05993	0.919053	0.871376	0.714286	1.36976	0.872727	0.922131	0.919774	1.58289
470	4	1.18875	1.206	1.19996	0.999707	1.24045	1.02139	1.13809	1.07622	1.31918	0.868989	0.772727	0.840164	0.898762	0.585807
471	3	1.00075	1.03856	1.02533	0.971815	1.09818	1.67124	1.36595	0.822889	0.907336	1.48596	0.678788	0.846995	0.784982	0.934856
475	4	1.08114	1.29741	1.22173	0.87814	1.1598	1.40004	1.27205	0.901603	1.23552	0.756905	0.986364	0.840164	1.15548	0.605971
476	4	1.13665	1.26315	1.21888	0.932674	1.2346	1.47886	1.34873	0.92129	1.08752	0.894413	1.16364	0.758197	1.50674	1.82087
479	4	0.832705	0.920992	0.890097	0.936813	0.908639	1.01434	0.958026	0.937186	0.862291	0.946179	0.768182	0.922131	0.814507	1.18526
480	4	0.918978	1.08386	1.02617	0.8922	1.01739	1.20451	1.10482	0.930403	1.139	0.695868	0.936364	0.860656	1.0483	2.48981
481	4	1.17687	1.2793	1.24346	0.948496	1.43175	2.01328	1.70347	0.865827	1.07465	1.08756	0.968182	0.819672	1.14512	0.616447
482	4	0.908246	1.0274	0.985704	0.923568	1.02412	1.46268	1.22904	0.835911	1.10682	0.838027	0.936364	0.840164	1.08521	1.20321
483	4	0.852634	0.961366	0.923317	0.926696	1.31685	1.77715	1.53193	0.924552	1.0103	0.825153	1.01818	0.922131	1.06564	3.25206
484	4	1.06904	1.18692	1.14567	0.938469	1.06393	1.33735	1.19169	0.894766	1.12613	0.847499	1.05909	0.901639	1.18332	0.973236
486	4	1.37224	1.35526	1.3612	1.00725	1.29709	1.70336	1.48692	0.897986	1.05212	1.50926	1	0.758197	1.29214	0.96487
487	4	1.02288	1.05851	1.04604	0.973779	1.1579	1.26653	1.20866	0.941286	0.997426	1.01753	0.868182	0.717213	1.1673	0.905088
488	4	0.967225	0.995216	0.985421	0.989048	1.04264	0.782404	0.921042	1.22352	0.965251	1.03307	1.04545	0.881148	1.15959	1.19341
489	4	1.05318	1.26635	1.19175	0.889261	1.10989	1.67848	1.37557	0.803038	1.11969	0.989038	0.945455	0.860656	1.08428	0.939601
490	4	0.968976	1.02994	1.0086	0.969763	1.09313	1.4807	1.27423	0.857713	1.21622	0.74065	1.15909	0.942623	1.20711	1.70682
491	4	0.970538	1.01566	0.999868	0.941994	0.867876	1.17205	1.01	0.807508	0.791506	1.1906	0.918182	0.778689	1.15046	1.18191
492	4	0.928404	0.924543	0.925894	1.01051	1.14926	1.10339	1.12783	1.01614	0.888031	1.02345	0.836364	0.942623	0.858223	2.06706
497	4	1.06605	1.21209	1.16099	0.91151	1.05054	1.6093	1.31162	0.80156	1.24196	0.946624	0.922727	0.840164	1.059	0.665181
556	4	0.909418	1.0137	0.977208	0.935154	0.92269	1.16673	1.03672	0.885185	1.1583	0.717005	0.995455	0.717213	1.46757	1.01207
557	4	1.02124	1.22708	1.15505	0.88708	1.1197	1.44893	1.27353	0.850321	1.11969	0.901259	1.19091	0.737705	1.54527	1.36258
558	4	0.720942	1.13961	0.993102	0.695374	0.730219	1.49625	1.08815	0.648939	0.958816	0.875122	1	0.922131	1.11977	0.699686
559	4	1.00008	1.14511	1.09436	0.912872	0.857118	1.29261	1.0606	0.780018	1.48649	0.787461	0.922727	0.860656	1.04403	1.85426
560	4	0.971063	1.04269	1.01763	0.947433	1.01812	1.04808	1.03212	0.95362	0.984556	1.00717	0.822727	0.901639	0.881416	0.869697
580	4	1.21768	1.16635	1.18431	1.03015	1.48107	1.36248	1.42566	1.03868	1.08108	1.2099	0.9	0.717213	1.18472	1.08109
581	4	1.01796	1.10576	1.07503	0.952069	1.15241	1.30162	1.22213	0.934918	1.22265	0.798599	1.01364	0.922131	1.06556	1.46167
582	4	1.23048	1.41643	1.35136	0.920504	1.15197	1.38087	1.25893	0.916832	1.24196	0.957415	1.19091	0.922131	1.24352	0.730386
583	4	0.949464	0.991874	0.977034	0.988551	1.06247	1.1912	1.12262	0.94717	1.10039	0.877913	0.927273	0.717213	1.35622	0.793546
591	4	0.849133	0.930248	0.901863	0.959759	0.880536	1.08305	0.975162	0.89828	0.984556	0.84379	0.881818	0.655738	1.37723	0.937462
592	4	0.785266	1.04727	0.955589	0.827282	0.943327	1.54411	1.22405	0.76794	1.23552	0.618855	0.990909	0.819672	1.19149	1.14423
593	4	1.06865	1.16519	1.13141	0.943493	1.21849	1.34903	1.27949	0.951882	1.20335	0.889293	0.886364	0.840164	1.00967	1.24978
594	4	0.670608	1.02255	0.899394	0.761332	0.713533	1.26151	0.969579	0.744669	0.912162	0.68007	0.931818	0.717213	1.24352	0.751237
595	4	0.971723	1.09187	1.04982	0.908833	1.14502	1.30718	1.22079	0.924086	1.04247	0.940117	0.840909	0.860656	0.946096	0.583921
600	4	1.07928	1.14723	1.12345	0.964901	1.02837	1.23736	1.12602	0.913593	0.855856	1.29028	0.813636	0.819672	1.0311	0.827345
601	4	1.01111	1.21627	1.14448	0.894016	1.03649	1.33101	1.1741	0.892146	1.19691	0.765035	0.922727	0.922131	0.959059	1.50493
602	3	1.06501	1.52982	1.36717	0.76422	1.1298	1.70475	1.39845	0.792115	0.907336	1.05606	0.927273	0.737705	1.28744	0.636661
603	3	1.22051	1.22364	1.22254	0.989763	1.14209	1.10406	1.12432	1.00827	0.598456	2.26119	0.957576	0.68306	1.35494	2.15755
604	4	0.863527	1.09385	1.01325	0.870584	0.833626	1.20933	1.00918	0.815475	0.977317	0.773215	0.988636	0.922131	1.02275	0.691818
605	4	0.848527	0.878117	0.867762	0.98049	0.841969	0.914524	0.87587	0.917557	0.936293	1.06402	0.954545	0.778689	1.18254	1.09869
606	4	1.03206	1.1441	1.10489	0.942221	1.11326	1.33288	1.21588	0.923346	1.49614	0.630193	1.16364	0.758197	1.47204	1.33242
607	4	1.10825	1.26491	1.21009	0.914134	1.204	1.37723	1.28494	0.918444	1.27413	0.905293	1.23636	0.922131	1.29652	1.00778
608	3	0.854519	0.952204	0.918021	0.915641	0.704092	0.951872	0.819868	0.864786	0.550193	1.74993	0.709091	0.655738	1.0629	1.34899
612	3	0.512	0.614768	0.528435	0.829	0.313515	0.711622	0.499532	0.591473	0.646718	0.723703	0.860606	0.628415	1.40605	1.11415
615	4	0.913377	1.02786	0.987796	0.922167	1.00004	1.28109	1.13137	0.884358	0.907336	1.09471	1.03636	0.840164	1.19699	1.31495
616	3	0.833387	1.06543	0.98423	0.841345	1.06898	1.33027	1.19107	0.897022	0.965251	0.873641	0.939394	0.928962	0.981633	0.607554
617	4	0.87636	1.04248	0.984347	0.894	0.951524	1.35039	1.1379	0.844758	0.958816	0.925561	0.972727	0.860656	1.11177	4.09733
619	4	0.868213	1.0095	0.960061	0.890986	1.08208	1.25712	1.16387	0.916365	1.139	0.858215	1.16364	0.67623	1.71075	1.63145
620	4	0.728348	0.695854	0.707224	1.04033	0.828467	0.754214	0.793772	1.02931	0.791506	0.857093	0.918182	0.819672	1.08355	0.843792
621	4	0.952211	1.00848	0.98879	0.969345	0.982407	1.27783	1.12045	0.871057	1.32239	0.65411	1.21364	0.881148	1.373	1.29288
622	4	0.861642	1.26167	1.12169	0.760855	0.932203	1.36935	1.13646	0.730049	1.17761	0.878693	1.14545	0.922131	1.19358	1.01834
623	4	0.893663	0.950783	0.930795	0.962656	0.992945	0.928953	0.963045	1.03295	0.945946	0.877363	1.00909	0.840164	1.21063	0.851942
624	4	1.2395	1.1773	1.19906	1.04411	1.23233	1.08059	1.16143	1.04918	1.139	1.07999	1.22727	0.840164	1.4241	1.55125
625	4	0.723985	0.901406	0.839321	0.867332	0.678259	1.12078	0.885029	0.766525	0.994208	0.723877	0.995455	0.922131	1.0592	2.08053
626	4	1.08094	1.39156	1.28287	0.847947	1.22815	1.39278	1.30508	0.94231	0.778636	1.42009	1.25455	0.942623	1.33658	2.27618
627	4	0.744775	0.812264	0.788648	0.952961	0.821405	0.875957	0.846895	0.97087	0.933076	0.736993	1	0.922131	1.07835	1.12097
628	4	0.996041	0.956872	0.970578	1.02562	1.11421	1.07084	1.09395	1.00978	0.888031	1.0381	1.06364	0.881148	1.17378	1.81212
629	4	1.20124	1.31574	1.27568	0.9449	1.30427	1.57441	1.43049	0.909871	1.10682	1.00856	1.08182	0.819672	1.3082	1.24325
630	4	0.942691	0.913743	0.923873	1.01779	1.10169	0.991235	1.05008	1.03932	0.649936	1.39328	0.968182	0.778689	1.22926	0.831766
SG-M82*	5	185.66	344.9	530.56	0.3477	22.774	19.9743	42.7483	0.531322	51.8	3.75	27.5	12.2	2.33712	7.84
* FFW/TFW: The ratio of fruit fresh weight to total fresh weight
* SG-M82: Self-grafted M82, the abolute values were presented.

## Sheet: Table S3
Metabolite name	Identification level	Δ RIa	m/z for relative quantification	Reported in literatureb	Code of tomato accession used as rootstocks in this study
					2	3	4	5	6	7	8	9	10	12	13	14	16	17	18	19	20	21	22	23	24	25	26	27	28	29	30	31	32	33	34	35	36	37	38	39	40	41	42	43	44	45	46	47	48
Alanine	standard	7	116		57883	20029.5	58288	42562.5	45145.5	132044	40849.5	22088.5	24997.8	25840.2	63086.7	49734.2	41057.2	48036.8	26908	27536.8	37488.5	35080	44189.2	25147.3	49868.8	48488.5	48682.5	26201.2	19800.5	34419	25397	30329	34929.2	74307.2	79343.7	44583.5	19198	71067.2	32466.3	35370.7	36696.8	57608.8	38098.2	66099	58957.8	38499.8	68554.8	96359.8	84823.5
Leucine	standard	2	86		9910.33	13188.8	11159.5	10537.8	9368.5	14097	12517.2	6225	6884.25	5932.75	8698.33	10029.5	9222.5	8983.5	12342.7	28883.5	6022.75	9549	6388.75	9022.67	9009.75	10161.5	33118.5	11314.8	27444.2	9586.25	10053	10606.2	8320.75	5508	6763.67	14178.5	12890.3	7987.75	8391	7276	13075	33046.8	12604	11620	13396	29669	7410	22701.5	9821
Valine	standard	3	144		49770.3	79337.2	51364.2	40251	42667.5	183982	61799.5	45717.5	51819.8	46855.5	48348.7	50555.8	33428.8	39689.5	60271.7	78848.8	31132	42886.2	30156	60301	41579.5	45306.5	63598.8	51436.2	68043.8	44644	51673	45874.2	54212.2	39892.2	44963.3	72530	55074.3	54810	50196.3	44115.7	44475.5	63172.5	43643	64212.8	51254.5	58705.5	127495	56922.2	58228.2
Benzonate	putative	5	179		3283	3526.5	4177.5	3781	4178.5	3340.33	3603.25	3010.5	3579.75	2481.25	3835	3904.5	3686.75	3548.75	2667.67	4544.25	3747.75	4174.75	2605	3178.67	2377.25	3400.5	3055.25	3624	2747.5	2996.25	2269	2970.25	2487.5	2902.5	2328.67	4421	3959.33	2313	3816.67	3025	3171.75	3413.75	4915.25	3544.75	3103.75	3108.25	3311.5	2834.75	3025
Ethanolamine	putative	2	174	Tannert et al., 2018; Ye et al., 2019; Kalozoumis et al., 2021	84145.7	62216	95248.5	158865	94447	200841	186546	149100	98033	68917.2	101393	101562	126738	124426	54320.3	271118	80497.2	117348	158343	85324.3	95856.2	56391.8	176350	116104	97197.2	99463.5	75137.5	112516	127072	86036.8	53191.3	177395	44270	86915.5	83441	93269.7	185342	146884	119990	162242	128003	205942	304760	77199	82217
Isoleucine	standard	6	158		22287.7	43645	18202	15706.2	18464	98232	28488.2	24055	23787.8	23119.8	22938	25044	16848	18835	19887.3	28881	16343.8	19035.2	17746.2	22349.7	20011	21852.8	27184.5	23184	29392.5	22507.2	26923.8	21821.2	24154.2	19152.5	20292.7	27940.8	23677.7	23628.5	19858.3	19373	24282	29927.5	21540.5	24929.5	26737.8	25863.2	56315.8	27550	26472.5
Proline	standard	8	117		1.23801e+06	1.44259e+06	1.13957e+06	1.01452e+06	1059740	1240533	1.20486e+06	2002316	1.70916e+06	1.80162e+06	1.15285e+06	1.604e+06	1.56108e+06	1.88153e+06	1349253	2392120	1.4017e+06	1.63739e+06	1.38894e+06	1248409	1606633	1.79875e+06	1.35336e+06	1.67589e+06	1.89828e+06	1.53694e+06	1347949	2.03107e+06	1.75775e+06	1884660	1.08633e+06	2.9105e+06	1.16464e+06	2.45998e+06	1361157	1.13002e+06	2.25401e+06	2.35766e+06	1.59908e+06	2.76553e+06	1.99473e+06	2.03287e+06	2.61254e+06	2.37057e+06	1.9007e+06
Nicotinate	standard	5	180		104663	127403	115594	107695	123213	113586	100585	100120	108142	109985	153839	159043	116207	142565	111702	138519	89238	151438	103295	125492	119205	128014	117843	121805	135732	107737	131308	130647	109698	119500	108003	151458	146216	91948.2	106119	92743.7	152420	143626	143644	155405	183115	121605	147826	162933	128801
Glycine	standard	5	174		99458.3	119294	121594	116042	62827.8	207985	94444.2	162811	109689	124841	103573	162031	185196	179615	140789	177614	121686	178072	95130	182082	133516	136246	143441	196661	199355	135528	165196	210100	210312	149019	96412.7	376412	116859	154136	110923	85412	204307	203803	204670	234904	167757	172699	272051	200109	152323
Maleate	putative	7	245		684.333	612.75	782.5	482.75	756	507.667	693.75	1476.75	1437	949.25	644.667	1749.5	497.25	329.75	422.667	751.75	447.75	521.25	772.25	670.333	880.5	534.75	835	927.75	255.75	607	504.75	623	966	535	462	404.25	344.667	693.5	1684.33	776.667	1357.75	727.25	707.25	1602.75	487.75	1181.25	547.5	434.5	581.75
Uracil	standard	12	241		1889.33	2580	2676.75	3148	2019.25	3378.67	2679.75	2230.75	3137.25	2402.25	3574	3372.25	2416.5	4959	2225.33	4344.5	2408	4277.5	3821.25	2479.67	3007.25	3285.25	3298	2989.5	3747.75	1615	2911	3367	2454	2882.5	2586	3857.25	2132.33	2893.75	5201	2228	2843.25	3136.75	3301.5	3113.75	3766.75	4117.5	3552.75	3610	2247
Fumarate	standard	13	245		4239.67	6277.25	7831.75	4343.25	8888.25	5255	9307.75	8189.5	16850	9041	6449.33	12770.5	7712.75	10788.5	6622.67	7226.75	6845.75	9309.75	16702.8	10413	12281	8373.75	6149.25	6575.75	9184.5	5049.75	14670.8	11935.5	11347.5	9705.5	6445.33	5104.25	9242.33	9652.25	11104.7	6166	8826	5960.25	8736.25	9305	10042	12293.8	6145.25	12708.5	5242.75
Serine	standard	10	218		153702	181547	99329.5	114204	95568	123498	99693.8	59193.8	64792.2	112750	103772	135985	137654	90999.5	245817	76353.2	53989.2	53834.8	47857.5	93206.3	87417.2	216378	115430	100290	76544.5	95377	58587.2	98701.8	64785	75868.2	122404	81755.8	136624	121645	76816.3	142888	104468	143258	95796.2	140797	92464.5	91617.2	88428.2	176378	195467
Threonine	standard	12	117		11009.3	13624	6497.25	10326.8	8743	15277.3	9639	10631.5	7827.25	11624.2	12705	15731.5	11389	9732.5	16035	19606.5	11943.5	10898	5163	9718.67	9449	12771	9791	7542	9200	8783.25	5951	11473.5	9347.75	8937.75	10745	11118.2	11414.7	9306.75	7319.33	9762.67	9553	14150.2	7526.5	16557	10272.2	11885.8	10146.5	13766.8	20756
Aspartate	standard	7	160		2844.67	48453.2	43852	8109	16389.8	55260.3	80382.8	70194.5	114433	66881.5	9241.67	47358.2	52151.2	74059.8	45328.3	65436.8	59349.5	143788	98179.8	48263.7	66965.5	80423	24683.5	41754	98499.2	42328	58865.5	66622	78126.2	64548.5	27799.7	94575.5	65885	88374	43571.7	44984	65018.8	57117.5	35175.2	55283.5	91689.2	61332.5	52796.2	43993.2	46116.5
Malate	standard	7	233		2914	36112.8	37670.5	5354	54292.8	6315.67	59972.2	78851	88133.5	61740	5081.33	55885.8	28181.5	59463.8	52903.3	57372.2	57490	79410	138657	53382.7	76612	32774.5	17789	27666.2	65265.2	33172	66907.8	77663	91298.5	81831	61687.7	26260	87970.3	76516	49553	52968	44915	59545	52330.5	43247.5	64911.5	56506	62128.5	46592.8	27170.5
Threitol	putative	8	217		1955	1238.25	1319	1200.75	1052	1563.67	1277.5	1008.25	871	782.5	1309.67	1284.75	1336.5	1348.75	1087.67	1397.75	1041	1971.25	1241	1781	1119	951.75	1256.75	1168.5	1235.25	1484.5	1424.25	1389.25	868.5	1349.25	1331	2119.25	1258.67	1788	5752.67	1450.33	1876.5	1403.75	1877	1444.25	1428	1139	1414	1456.25	1301.5
Pyroglutamate	standard	-1	156		450424	694151	657577	494236	632208	607867	656937	984590	1.09272e+06	884230	628330	835312	622603	845294	626653	889546	425862	881043	1.02231e+06	722104	763812	640771	635652	886496	1.14263e+06	332453	830330	1.06106e+06	835595	799142	517703	1.07237e+06	899090	902100	977284	758860	1.01504e+06	850844	800682	1030333	1.04545e+06	847506	703801	953320	766674
GABA	standard	-1	174		351206	259830	310378	356067	227162	470753	272551	152042	204641	183598	296940	230226	307862	344977	292727	589370	123193	172632	158994	204609	179804	191800	344064	232558	126447	207400	214168	155182	120282	182362	216489	370880	107083	218050	205100	338084	228115	404500	374397	315746	275189	487551	743178	532228	288978
Glutamate	standard	5	84		20263.3	96151	83090.2	53801.8	55804.8	38035	52501	86249.8	76919.2	73574	31114.3	79089.8	50381.8	58689	57149.7	49983.2	44016.8	67719	51329.5	71840.3	45082.2	110171	45792	50059.8	51781.8	26346	56260.5	73116.5	56229.2	68300.8	24303.3	68417.2	91512	56790	47767.7	31345	71497	61896.8	77964.8	88028.2	67085	45102.2	37965.8	66363.5	57275
Erythronate	putative	8	292	Terce-Laforgue et al., 2015; De miguel et al., 2016; Shabala et al., 2016; Kiani-Pouya et al., 2017	5002	3826.75	3835	4714	5100.25	4494.67	6671.25	6094.5	4097.5	5407.5	4979.67	7223.5	4743	3238.75	3610	6410.5	4331	7385.75	4082.75	3379.33	5033	3536.5	4592.25	3915.25	2810.75	5213.5	5430	8548.25	5281	4952.5	4741.67	4921	5889.67	4518.75	4982	4584.33	6491.25	4828.5	5419.25	8406	4230	5387.25	4212.75	5452.5	3653.25
Threonate	putative	11	292		16985	19467.2	22180.8	22245	18726	17230.3	18948.8	40054	26302.2	24553.2	14177.7	27549.5	31182	32768.5	13661.3	33930	29146.2	36905.8	41039.5	31901.7	29312.8	20423.8	22630	22490	19722.5	29139	38083.8	34861.5	25954.8	29539.8	16068.7	39664.5	19691.3	31416.5	26432.7	20459	37797.5	20485.5	27650	34429.8	32689	23959.5	21676	21597.8	17003.5
Phenylalanine	standard	-4	120		23893.3	35422.5	27708.5	28947.2	43959.2	92743.7	20079.2	30650.8	38033	22969.2	24799.3	36859.8	22219.5	28754.8	19084.7	52123.8	21433.2	46407.2	30090	17074.3	28409.8	29593.2	39877	25103.2	51798.2	18447.8	34811.2	28935.5	28841.2	25229.8	14611.3	34873.2	30766.3	28851.2	29522.7	18492	28809.5	39972.5	25126.8	28096.2	36520.8	25574.5	68854	46641.5	29941
Arabinose	standard	0	103		12856	13940	10198	9621.5	10339.5	20056.3	12831.8	6809.75	11095.5	6683	9409	10947	11860	8097.25	15099	14371.5	9253.5	9014.25	6832.75	11160.3	7676	11421.5	10698.8	13154.5	10412	12311.8	10499	7574.5	8985.5	8955.75	5677	14958	8625	9190.25	7096	13771	12743.2	13297.2	7272	17636.8	11049.5	10473	22787.2	9042	16118.2
1,6-anhydro-β-glucose	putative	1	204	Birkemeyer & Kopka, 2007; Nunes-Nesi et al., 2019	19908	12048	13498.5	15767	13769.5	11700	15289.2	12327.8	13325	9549	14295.3	13624.8	15740.5	9601.75	9803.33	18193.8	12339	17738	12552.5	10369.7	11748.2	10422.5	14123.8	11334	11914.2	14939.2	9844.75	10373	9213.25	12608.5	15853.3	19928.5	11240.3	9073.25	14966	12617.7	15034.2	12221.8	13623.8	17915.2	12253	11068.2	13317.8	10756	14340
Rhamnose	standard	4	117		37629.7	42682.8	28893.2	33021	39013.8	38408.7	37215.5	31654.5	33750.5	33991.8	41838	39915.5	36639.8	40600.2	33218.7	42610.2	29550.2	46344.2	41456.2	34951.7	33238.2	25142.8	29333.8	31425.2	39613.5	43967.8	33743	35662.5	33638.5	32496.8	23956	49437	38401.7	26605.8	38054.7	37044.3	40041	41822.5	39607	53088.8	46373.2	36085	49809	39748	39827
Ribonate	putative	5	217		24100.7	23119.5	23418.2	19731.8	24391.5	19171.7	21462.2	22518	24703.8	21974.2	28546.7	29708.5	26033.8	32923	19977.7	31475.8	22664.5	32940.2	26419	25963.7	26863.5	20427.5	21083.5	32098.5	32068.2	29121	33880.2	31019.2	28145.8	23734.2	24730.3	45648.5	22129.7	28883.5	27016.3	23486.7	32253.8	25703.5	35341.8	34075.8	41431	22447.5	28137.8	33212	23379
Glycerol-3-phosphate	putative	7	299		13295	28375.2	38818	11236	19418.5	18382.3	16079	16621	27536	19160.5	24212	19450.2	8045.75	36731	25403.7	22604.8	11354.2	13170	10080.5	16859	14017.2	28713.8	11881	16359.2	42214.5	4458	16574	14530.2	21309.8	21544.2	13667.3	23842.5	33986.7	20720.2	14876.7	21718.7	10403.5	24196.8	22266.8	15750.2	28482.2	10360	14636.8	18423.2	18499.8
Shikimate	standard	10	204		88276	89302.2	114008	102566	96185.5	81860.7	68808.5	93692.5	109706	108904	107863	118972	111846	109527	81067	126383	58467	95192.5	72505.2	57879.7	80053.5	98354.8	96884.8	97298.2	112934	79834.5	92554.8	88681.8	81359.5	95853.5	64555.7	115500	86608	85166	69290.3	86667.3	114969	131314	114946	117706	92828.5	91211	110022	111892	103095
Citrate	standard	6	273		36435.7	61420.2	63464.2	12915.5	57754.2	138554	155217	211955	313540	201790	102808	203335	52892	111816	105645	82337.5	108034	225524	347092	233640	244596	53221.2	43216.2	84408.2	124479	119947	243714	261028	161186	254083	96425.3	100596	170328	140790	153976	129827	157150	70163.5	81852.5	222240	180720	156764	116449	229393	18597.5
Quinate	putative	2	345		486202	208947	360395	285519	414356	396433	233782	436329	796722	667688	413861	570325	331974	433403	185939	602666	346184	389120	236297	152233	278532	254452	281979	302382	500461	279103	487117	432653	476908	474710	253061	574096	279091	277706	226305	236780	511022	387059	378935	445311	312178	261504	535494	421394	327472
Fructose	standard	8	217		773255	906402	755890	713144	532917	1.01914e+06	860072	826609	1209172	694235	665572	1.08449e+06	1.19054e+06	977810	922435	1.40641e+06	763337	887274	774784	681853	555821	844428	705921	898194	588734	775978	972403	782732	932443	937985	364056	1957280	641563	532896	392678	594961	1.44698e+06	1.0461e+06	887899	1.55855e+06	1001120	996018	1933066	1.27989e+06	1.58133e+06
Sorbose	putative	10	217		619281	744059	581428	451117	424681	811616	691119	678086	1.0085e+06	545362	521302	851624	934193	793290	716595	1.10402e+06	767530	689392	561976	533977	451071	665507	538498	728514	464562	417725	797673	630946	767471	764807	285823	1.57983e+06	477122	454062	304380	482036	1131900	827500	719876	1.2387e+06	801324	795974	1.53178e+06	1.01247e+06	1.25511e+06
Galactose	standard	5	319		638262	754820	556524	620470	484761	1.04892e+06	902594	896195	1.19818e+06	781439	715656	1.22635e+06	1232487	1.17305e+06	756073	1324443	842892	954976	777409	568613	650202	777012	696753	936042	591059	474232	879950	953622	947680	882665	413151	2022892	533017	906006	352218	496226	1381302	1.14924e+06	1024644	1.67448e+06	1091394	1.27708e+06	2.18333e+06	1.59774e+06	1.33858e+06
Tyramine	putative	10	174		139617	212410	221798	136960	203114	189060	175678	231795	219177	135668	153677	211710	202888	188571	127541	300002	160272	198581	152918	141691	132109	137591	132022	192655	209656	185494	114801	110581	149967	173366	108523	175794	117519	64083.8	108457	161524	132333	159115	166472	202815	155318	157303	209252	130211	194892
Glucuronate	putative	-6	333		20133	26992.5	26300	37991.2	26891.2	15785	27870.8	43662	37045.8	27931	23665.3	39610.2	35696.8	26260	24609.7	60231.5	36567	35891.5	40326.2	25049.3	33847.5	36389.2	36983.8	35019.5	27501.2	35073.2	18140.2	38196.5	44748.2	28232.8	15490.7	37242.8	24707.3	76928	25422.3	25234.3	34547.8	23770.2	22197	40413.2	21353.5	43017	39805.5	19041.2	24397.5
Ascorbate	standard	2	332		91014	63612	63936.8	50670.8	60934.8	72226	77776.2	48228.2	36003	56908.2	70796.7	107027	59299	47040.8	76951	88013	37760.8	63317.5	39792.5	48213	70594	53301.5	79015.2	65171	40577.8	56179.2	65773.5	77435.5	47994.5	47001.8	85604	73143.8	55521	85047.5	69780.3	88741.3	82569	95972.8	47086	97687.8	52261	70956.5	84808.5	84924	86651.2
Glucose	putative	12	204		17690.3	17684	15094.2	16807	14917.8	36225.7	23163.8	21009.8	25263.5	15567.8	20483	21735.8	21514.8	22537.5	14303.3	21290.5	19912.5	19844.5	17347.2	11903	11136	16195.5	12853.8	16761.8	16657.8	20182	32268.5	14844.2	14049.8	14302.2	10466.7	29917.2	9989	19795.8	21654.3	12022.3	22380.5	16233.8	20675	20951.2	15038	22226.5	42204	24167	24062.5
Gluconate	putative	-3	292		30769	26204.5	31565.5	23070.2	32258.8	35039.7	27331.5	44437.8	41993.8	42706.8	33365.7	41677.8	25736.8	38976.8	21833	45859	27992.5	32266.2	25075	22461.7	27449.8	30717.2	27446	33349.5	35388.2	19203.8	44089	31771.5	38044.5	32155.5	27929	31729.2	38589	24964.5	26308	26893.7	33428.5	39791.5	28703.5	41110.8	37294.5	25248.2	37867.5	28865	27216
Saccharate	putative	-4	333		37345.7	64942.8	34077.8	43982.2	34153.8	23066	71359.5	83608.5	107692	57075.5	20328.7	51606	32648.8	44505.5	46317.3	141146	171126	115766	107984	57526.3	60003	92749.5	51828	40558.2	96838	35847.2	62083.2	93770	101061	36348.5	27480.7	138940	126108	77287	171001	24488.3	54256	20604	38319.8	81423.5	43449.2	61053.8	61320.5	29052	22897.2
Dopamine	standard	-6	174		70228.7	47034.2	64912.8	40314	59818.2	53564.3	41975	36501.5	32499.8	37904.8	40227.7	61809	37159.2	35588.8	38560	50684	45748.2	61170.8	35028.5	43328.7	44489	31600.8	30231.5	48565.8	61425.8	44429.5	133062	37268.5	36097.2	27145	36285.7	42790.5	36701.3	30347	34111.7	46143.7	40298.2	38385.5	30623.5	55558.8	39554.2	31001.5	40130.8	47965.5	39706.2
Myo-inositol	standard	5	305		1.38909e+06	1468087	1.40666e+06	1.5902e+06	1.51965e+06	1.64417e+06	1.58939e+06	1.54248e+06	1.83304e+06	1.54813e+06	1424136	1.76024e+06	1712549	2077516	1.39971e+06	2.27254e+06	1.81542e+06	2236793	2025795	1.66798e+06	1.60158e+06	1.30097e+06	1511627	1833306	2117603	2.13678e+06	1.81015e+06	1954068	1567177	1.38774e+06	1.11363e+06	2.81611e+06	1288828	1718005	1235871	1.34972e+06	2.42364e+06	2.01103e+06	1684864	2515280	2.27958e+06	2.25986e+06	3.16766e+06	2.82861e+06	2.33488e+06
Caffeate	standard	-1	219		338952	331522	269446	453636	229351	237641	372705	316756	399165	261718	310937	441622	435256	238568	226872	556529	280679	440735	476255	222796	315594	276059	392432	373170	338942	261538	250919	377447	443478	306299	253381	522483	209196	517480	347046	267629	367444	293384	277086	549548	256907	474237	472674	203121	228830
Fructose-6-phosphate	putative	4	315		5899.67	12470.2	10069.5	6097.25	9064.5	6144	6565.75	9995.25	10426.5	12593.8	6779	16605.2	8549	12544.5	8536.33	11005.2	9166.25	8384.5	11022	9902	9145	13681.2	5992	9774	14233.8	4219.75	10894	13661.5	13248.2	10867	5830.33	10935	14698.7	10310.8	5224.67	8116	10758.2	12456.2	13634.5	12523.5	13867	6541.25	7130.75	11140.5	9781.75
Glucose-6-phosphate	putative	-1	387		13339.3	28038.5	24558.5	14481.2	22731.8	12512.3	16346	24300.2	24654.8	25405.2	17107	34153.8	16522.5	25132.5	17372.3	22359.8	19137.2	17654.5	23901.2	19445.7	17934.8	23203.8	11941.5	20181	31199	12821.2	22466.2	28025.8	25901.8	23360.2	13136.3	26896	21911.3	23663.8	12575	18227	22014	25544.5	25711.8	26799.2	26962	14116.8	17003	23762.8	19388
5-hydroxytryptamine	putative	-2	174	Li et al., 2016; Gupta & De, 2017; Negri, Commisso, Avesani, & Guzzo, 2021	33514	57819.5	64256.5	34905.5	52960.5	29775	42463.2	80724.5	65860	52000	27417	76280	59905.5	37925.8	36164.7	115532	76797.2	56832.8	40858	29282.3	37323	29959.2	37094.5	40137.8	42359	26013.8	23407.2	22592.5	28766.8	22556	19516	40593.8	22981.7	8361	24088	30445.7	34638.5	49502.2	53602.8	52196	35193	40086.5	77250.2	18999	51699.8
Sucrose	standard	-1	319		10465	10314.8	10069.8	10702	10116.8	9510.67	9581.5	11606	11706	11335.2	12017.7	14132.5	12961	16398.2	8993.33	14734.2	11110.2	15915.8	14130.5	12809	12488.5	10995.8	9262.25	12883.2	13364	12369.5	13227.5	14763.5	12035.2	10061.2	9415.67	20552.2	7852.33	13224.2	12226.3	10045.3	14790.2	12291	11836.2	17527	16178.8	14045	17063.8	21080.8	13738
Maltose	standard	3	204		12869.7	6929.5	7052	8127	11399	9262.67	7542.5	6134.5	5822.5	5367	6945.33	9209	9883	7715.5	9337.67	11697.5	8871.25	10347.5	5849	9133.67	8697.25	7084.75	7638	8406	10642.2	7252	11600.5	7003	5986.5	5910.5	7256.33	10872.5	7481.33	6970.25	5428	10621.3	8324	7273.75	8153	9891.5	8424	7099.25	7639.25	10439.2	7942.5
Galactinol	putative	10	204		215300	228809	234095	236706	220783	229696	211524	185834	239705	198575	249346	266902	295363	323297	214912	411306	277514	295702	266939	268205	225918	265217	317692	293072	403222	212946	211038	268328	256554	220400	202049	438048	213613	249948	192272	204157	320548	324736	308015	287868	304049	253222	297816	295620	294931
Trans-3-O-caffeoyl-D-quinate	putative	2	345		596228	603798	518014	782851	644920	348490	522301	320654	585890	643385	581397	690768	619086	635825	384299	462042	562406	626734	534514	690880	505902	390649	432742	692569	604829	719768	863043	445876	341120	534309	747509	1.08957e+06	723374	438774	496949	719884	594075	770577	758786	593294	951149	427531	831655	808370	714695
Trans-5-O-caffeoyl-D-quinate	putative	9	307		193312	182709	222812	137186	285744	249801	143966	189978	291783	264361	241257	238948	252917	255168	214276	272748	258830	280230	189568	267894	219772	140109	139384	225220	290284	228574	396324	251208	129538	232730	196094	346720	278341	148278	143955	250919	198050	311376	267404	215816	352298	161239	283301	243962	194348
Unknown 1	-	1876 (eRId)	318		67880.7	53327.2	52209.8	64341.5	58744	48346.7	50608	38952.8	37812.2	38941.8	55719	53649.8	50304.5	51918.5	57709	65189.5	46191.5	55893.2	38660.2	56643	53796	55187.5	58038	56471	50856.2	67163	49553	45078.5	38566.2	41293.8	60380	71097.8	49777.3	45528.2	46252.7	56909	54151.5	60842.5	64084	66340.8	55554	50781.8	59587.5	58314	61216.5
Unknown 2	-	2018 (eRI)	174		13049.7	13331.8	16975.8	21540.8	13003	39768	11280.2	4127.75	6976	5268.5	8952.67	8635	17861.2	19943.5	9003.33	16479.8	16306.5	17561.5	10109.8	21096	6622.25	6222	5626.75	27085.2	8431.5	12031.5	12372	8246.75	9280.5	12611.2	11434.7	12798.8	7152.67	12094	19204.3	14864.7	12073.8	6767.25	10424	12886	6115	12395.5	11577.2	11146.5	16378.8
Unknown 3	-	2095 (eRI)	319		271718	294489	207103	218236	298343	269616	327694	254158	243574	209521	276509	310944	328925	275989	261604	335349	201146	361891	294608	280187	212079	184682	214109	226529	261743	302779	228329	252024	193607	230008	222765	389348	224688	249401	634726	260255	343840	282592	278483	418410	300728	238444	300045	269719	266088
a Δ RI reprensents the difference between experimental RI (eRI) observed in chromatography and the RI in reference library.
b citation of literature can be found in supplementary reference
c SG-M82: Self-grafted M82
d eRI: experimental retention index
[truncated: 210 more columns]
