# Supplementary material for: Leveraging a graft collection to develop metabolome-based trait prediction for the selection of tomato rootstocks with enhanced salt tolerance
Source: Hortic Res. 2022 Mar 14;9:uhac061. doi: 10.1093/hr/uhac061 (PMC9071376; doi:10.1093/hr/uhac061)
Supplement: Web_Material_uhac061 [file web_material_uhac061.zip › Supplementary Table 4.xlsx]

## Sheet: Table S4
Table S4 The predictor and corresponding frequency for the metabolic prediction of yield-associated traits
Fruit fresh weight		Fruit dry weight		FFW/TFW		Harvest index
Predictor	Frequency	Predictor	Frequency	Predictor	Frequency	Predictor	Frequency
Erythronate	100	Erythronate	100	5-hydroxytryptamine	100	5-hydroxytryptamine	100
Gluconate	100	Shikimate	96	Unknown 1	100	Unknown 1	100
Glutamate	100	Caffeate	96	Gluconate	100	Citrate	100
Proline	100	Trans-5-O-caffeoyl-D-quinate	95	Glycine	100	Unknown 3	100
Shikimate	100	Myo-inositol	94	Leucine	100	Quinate	100
Threonate	100	Glutamate	93	Unknown 3	100	Shikimate	100
Trans-3-O-caffeoyl-D-quinate	99	Arabinose	87	Quinate	100	Threonate	100
Arabinose	98	Proline	82	Ribonate	100	Trans-5-O-caffeoyl-D-quinate	100
Ribonate	97	Fumarate	80	Shikimate	100	Caffeate	100
Saccharate	96	Glycerol-3-phosphate	78	Threitol	100	Valine	100
Isoleucine	92	GABA	77	Valine	100	Gluconate	99
Glycerol-3-phosphate	89	Glucose	77	Trans-5-O-caffeoyl-D-quinate	99	Glutamate	98
Sucrose	87	Valine	74	Glycerol-3-phosphate	98	Threonine	97
Caffeate	87	Citrate	71	Caffeate	98	Nicotinate	92
Myo-inositol	85	Ribonate	71	Saccharate	97	Fumarate	91
Fumarate	74	Threonate	50	Trans-3-O-caffeoyl-D-quinate	97	Myo-inositol	90
Trans-5-O-caffeoyl-D-quinate	69	Threonine	50	Maleate	95	Trans-3-O-caffeoyl-D-quinate	85
Tyramine	63	Glucuronate	44	Threonate	90	Glucuronate	84
Unknown 2	55	Ascorbate	36	Ascorbate	73	Arabinose	70
Rhamnose	52	Trans-3-O-caffeoyl-D-quinate	36	Fumarate	64	Glycerol-3-phosphate	68
Citrate	51	5-hydroxytryptamine	32	Serine	57	Saccharate	67
Threonine	51	Nicotinate	31	Citrate	56	Alanine	61
Benzonate	49	Unknown 3	29	Glutamate	55	Rhamnose	55
Quinate	48	Unknown 1	26	Ethanolamine	52	Ribonate	53
Threitol	45	Threitol	24	Erythronate	51	Glycine	52
5-hydroxytryptamine	44	Benzonate	20	1,6-anhydro-β-glucose	46	Erythronate	46
GABA	39	Glucose-6-phosphate	18	Isoleucine	46	Phenylalanine	39
Galactose	37	Leucine	16	Rhamnose	45	Aspartate	36
Glycine	35	Tyramine	15	Uracil	36	Glucose	28
Phenylalanine	35	Rhamnose	14	Arabinose	32	Ethanolamine	27
Dopamine	33	Fructose	11	Proline	30	Maltose	27
Valine	33	Maleate	11	Dopamine	29	1,6-anhydro-β-glucose	20
Uracil	31	Unknown 2	10	Phenylalanine	22	Uracil	20
Unknown 3	30	Gluconate	8	Myo-inositol	21	Fructose-6-phosphate	19
Maleate	22	Aspartate	7	Benzonate	18	Serine	14
Serine	19	Dopamine	7	Nicotinate	10	Dopamine	13
Malate	18	Serine	7	GABA	9	Threitol	8
Glucuronate	17	Galactinol	6	Glucose-6-phosphate	7	Ascorbate	7
Maltose	15	Glycine	6	Glucose	6	Benzonate	7
Ethanolamine	14	Sucrose	6	Galactinol	5	Leucine	7
Glucose	13	Ethanolamine	5	Threonine	5	Sucrose	6
Ascorbate	13	Phenylalanine	5	Aspartate	3	Unknown 2	5
Unknown 1	12	Quinate	5	Sucrose	3	Maleate	4
Galactinol	9	Alanine	4	Unknown 2	2	Pyroglutamate	4
Alanine	8	Fructose-6-phosphate	4	Sorbose	2	Galactinol	3
Leucine	8	Uracil	4	Alanine	1	Isoleucine	3
Nicotinate	8	Maltose	3	Galactose	1	GABA	2
Fructose	4	Isoleucine	2			Malate	2
Fructose-6-phosphate	4	Malate	2			Proline	2
Sorbose	3	1,6-anhydro-β-glucose	1			Tyramine	2
Aspartate	2	Saccharate	1			Sorbose	1
1,6-anhydro-β-glucose	1
Pyroglutamate	1
* FFW/TFW: The ratio of fruit fresh weight to total fresh weight
* Unknown 1 :Experimental RI = 1876; Unknow 2: Experimental RI = 2024; Unknown 3: Experimental RI = 2094
